# Supplementary material for: What is the likely impact on surgical site infections in Australian hospitals if smoking rates are reduced? A cost analysis
Source: PLoS One. 2021 Aug 25;16(8):e0256424. doi: 10.1371/journal.pone.0256424 (PMC8386862; doi:10.1371/journal.pone.0256424)
Supplement: S2 Appendix — (XLSX) [file pone.0256424.s002.xlsx]

## Sheet: StatesTerritories_data
		Surgical procedures	Smoking rate	Average cost per acute separation	Average length of stay	Average cost per hospital-bed day
	State/ Territory
	New South Wales	336147	0.224	5074	2.88	1761.81
	Victoria	318746	0.23	4654	2.25	2068.44
	Queensland	204910	0.284	5076	2.14	2371.96
	Western Australia	119955	0.228	6475	2.23	2903.59
	South Australia	86577	0.213	5625	2.73	2060.44
	Tasmania	25702	0.316	5290	2.71	1952.03
	Australian Capital Territory	21924	0.185	5613	2.57	2184.05
	Northern Territory	13613	0.345	3972	1.97	2016.24
	AUSTRALIA	1127574	0.239	5171	2.43	2127.98

## Sheet: RiskSerializationData8
Written By Version	8.1.1
Serialization Major Version	4
Serialization Minor Version	0
Distribution Record		Reserved	Record Count	Inputs
1.97			1	1_x0001_77_x0001_0_x0001_RiskGammaAlt(5%,1.6,50%,1.96,95%,2.33,RiskName("ALOS (NT)"),RiskStatic(1.97))	0	GF1_rK0qDwEAEwC6AAwjACcAPABLAF8AYABuAHwAlAC2ALAAKwD//wAAAAAAAAEEAAAAAAdHZW5lcmFsAAAAAQlBTE9TIChOVCkBAAEBEAACAAEKU3RhdGlzdGljcwMBAQD/AQEBAQEAAQEBAAQAAAABAQEBAQABAQEABAAAAAGAAAASAAVHYW1tYQAAAP8AAP8BAAACAJwApgABAQMBmpmZmZmZqT8AAGZmZmZmZu4/AAAFAAEBAQABAQEA	Reserved	0
2.57			1	1_x0001_79_x0001_0_x0001_RiskGammaAlt(5%,2.08,50%,2.56,95%,3.05,RiskName("ALOS (ACT)"),RiskStatic(2.57))	0	GF1_rK0qDwEAEwC7AAwjACcAPABMAGAAYQBvAH0AlQC3ALEAKwD//wAAAAAAAAEEAAAAAAdHZW5lcmFsAAAAAQpBTE9TIChBQ1QpAQABARAAAgABClN0YXRpc3RpY3MDAQEA/wEBAQEBAAEBAQAEAAAAAQEBAQEAAQEBAAQAAAABgQAAEgAFR2FtbWEAAAD/AAD/AQAAAgCdAKcAAQEDAZqZmZmZmak/AABmZmZmZmbuPwAABQABAQEAAQEBAA==	Reserved	0
2.71			1	1_x0001_77_x0001_0_x0001_RiskGammaAlt(5%,2.2,50%,2.7,95%,3.21,RiskName("ALOS (TAS)"),RiskStatic(2.71))	0	GF1_rK0qDwEAEwC7AAwjACcAPABMAGAAYQBvAH0AlQC3ALEAKwD//wAAAAAAAAEEAAAAAAdHZW5lcmFsAAAAAQpBTE9TIChUQVMpAQABARAAAgABClN0YXRpc3RpY3MDAQEA/wEBAQEBAAEBAQAEAAAAAQEBAQEAAQEBAAQAAAABgQAAEgAFR2FtbWEAAAD/AAD/AQAAAgCdAKcAAQEDAZqZmZmZmak/AABmZmZmZmbuPwAABQABAQEAAQEBAA==	Reserved	0
2.73			1	1_x0001_78_x0001_0_x0001_RiskGammaAlt(5%,2.21,50%,2.72,95%,3.24,RiskName("ALOS (SA)"),RiskStatic(2.73))	0	GF1_rK0qDwEAEwC6AAwjACcAPABLAF8AYABuAHwAlAC2ALAAKwD//wAAAAAAAAEEAAAAAAdHZW5lcmFsAAAAAQlBTE9TIChTQSkBAAEBEAACAAEKU3RhdGlzdGljcwMBAQD/AQEBAQEAAQEBAAQAAAABAQEBAQABAQEABAAAAAGAAAASAAVHYW1tYQAAAP8AAP8BAAACAJwApgABAQMBmpmZmZmZqT8AAGZmZmZmZu4/AAAFAAEBAQABAQEA	Reserved	0
2.23			1	1_x0001_78_x0001_0_x0001_RiskGammaAlt(5%,1.81,50%,2.22,95%,2.64,RiskName("ALOS (WA)"),RiskStatic(2.23))	0	GF1_rK0qDwEAEwC6AAwjACcAPABLAF8AYABuAHwAlAC2ALAAKwD//wAAAAAAAAEEAAAAAAdHZW5lcmFsAAAAAQlBTE9TIChXQSkBAAEBEAACAAEKU3RhdGlzdGljcwMBAQD/AQEBAQEAAQEBAAQAAAABAQEBAQABAQEABAAAAAGAAAASAAVHYW1tYQAAAP8AAP8BAAACAJwApgABAQMBmpmZmZmZqT8AAGZmZmZmZu4/AAAFAAEBAQABAQEA	Reserved	0
2.14			1	1_x0001_79_x0001_0_x0001_RiskGammaAlt(5%,1.73,50%,2.13,95%,2.54,RiskName("ALOS (QLD)"),RiskStatic(2.14))	0	GF1_rK0qDwEAEwC7AAwjACcAPABMAGAAYQBvAH0AlQC3ALEAKwD//wAAAAAAAAEEAAAAAAdHZW5lcmFsAAAAAQpBTE9TIChRTEQpAQABARAAAgABClN0YXRpc3RpY3MDAQEA/wEBAQEBAAEBAQAEAAAAAQEBAQEAAQEBAAQAAAABgQAAEgAFR2FtbWEAAAD/AAD/AQAAAgCdAKcAAQEDAZqZmZmZmak/AABmZmZmZmbuPwAABQABAQEAAQEBAA==	Reserved	0
2.88			1	1_x0001_80_x0001_0_x0001_RiskGammaAlt(5%,2.33,50%,2.865,95%,3.41,RiskName("ALOS (NSW)"),RiskStatic(2.88))	0	GF1_rK0qDwEAEwC4AAwjACcAOQBJAF0AXgBsAHoAkgC0AK4AKwD//wAAAAAAAAEEAAAAAAQwLjAwAAAAAQpBTE9TIChOU1cpAQABARAAAgABClN0YXRpc3RpY3MDAQEA/wEBAQEBAAEBAQAEAAAAAQEBAQEAAQEBAAQAAAABfgAAEgAFR2FtbWEAAAD/AAD/AQAAAgCaAKQAAQEDAZqZmZmZmak/AABmZmZmZmbuPwAABQABAQEAAQEBAA==	Reserved	0
2.25			1	1_x0001_79_x0001_0_x0001_RiskGammaAlt(5%,1.82,50%,2.24,95%,2.67,RiskName("ALOS (VIC)"),RiskStatic(2.25))	0	GF1_rK0qDwEAEwC7AAwjACcAPABMAGAAYQBvAH0AlQC3ALEAKwD//wAAAAAAAAEEAAAAAAdHZW5lcmFsAAAAAQpBTE9TIChWSUMpAQABARAAAgABClN0YXRpc3RpY3MDAQEA/wEBAQEBAAEBAQAEAAAAAQEBAQEAAQEBAAQAAAABgQAAEgAFR2FtbWEAAAD/AAD/AQAAAgCdAKcAAQEDAZqZmZmZmak/AABmZmZmZmbuPwAABQABAQEAAQEBAA==	Reserved	0
2.43			1	1_x0001_85_x0001_0_x0001_RiskGammaAlt(5%,1.97,50%,2.42,95%,2.88,RiskName("ALOS (Australia)"),RiskStatic(2.43))	0	GF1_rK0qDwEAEwC+AAwjACcAOQBPAGMAZAByAIAAmAC6ALQAKwD//wAAAAAAAAEEAAAAAAQwLjAwAAAAARBBTE9TIChBdXN0cmFsaWEpAQABARAAAgABClN0YXRpc3RpY3MDAQEA/wEBAQEBAAEBAQAEAAAAAQEBAQEAAQEBAAQAAAABhAAAEgAFR2FtbWEAAAD/AAD/AQAAAgCgAKoAAQEDAZqZmZmZmak/AABmZmZmZmbuPwAABQABAQEAAQEBAA==	Reserved	0
3972			1	1_x0001_107_x0001_0_x0001_RiskGammaAlt(5%,3051,50%,3950,95%,4974,RiskName("Average cost per acute separation (NT)"),RiskStatic(3972))	0	GF1_rK0qDwEAEwDWAAwjACcAOwBnAHsAfACKAJgAsADSAMwAKwD//wAAAAAAAAEEAAAAAAYkIywjIzAAAAABJkF2ZXJhZ2UgY29zdCBwZXIgYWN1dGUgc2VwYXJhdGlvbiAoTlQpAQABARAAAgABClN0YXRpc3RpY3MDAQEA/wEBAQEBAAEBAQAEAAAAAQEBAQEAAQEBAAQAAAABnAAAEgAFR2FtbWEAAAD/AAD/AQAAAgC4AMIAAQEDAZqZmZmZmak/AABmZmZmZmbuPwAABQABAQEAAQEBAA==	Reserved	0
5613			1	1_x0001_108_x0001_0_x0001_RiskGammaAlt(5%,4312,50%,5590,95%,7028,RiskName("Average cost per acute separation (ACT)"),RiskStatic(5613))	0	GF1_rK0qDwEAEwDXAAwjACcAOwBoAHwAfQCLAJkAsQDTAM0AKwD//wAAAAAAAAEEAAAAAAYkIywjIzAAAAABJ0F2ZXJhZ2UgY29zdCBwZXIgYWN1dGUgc2VwYXJhdGlvbiAoQUNUKQEAAQEQAAIAAQpTdGF0aXN0aWNzAwEBAP8BAQEBAQABAQEABAAAAAEBAQEBAAEBAQAEAAAAAZ0AABIABUdhbW1hAAAA/wAA/wEAAAIAuQDDAAEBAwGamZmZmZmpPwAAZmZmZmZm7j8AAAUAAQEBAAEBAQA=	Reserved	0
5290			1	1_x0001_108_x0001_0_x0001_RiskGammaAlt(5%,4063,50%,5260,95%,6624,RiskName("Average cost per acute separation (TAS)"),RiskStatic(5290))	0	GF1_rK0qDwEAEwDXAAwjACcAOwBoAHwAfQCLAJkAsQDTAM0AKwD//wAAAAAAAAEEAAAAAAYkIywjIzAAAAABJ0F2ZXJhZ2UgY29zdCBwZXIgYWN1dGUgc2VwYXJhdGlvbiAoVEFTKQEAAQEQAAIAAQpTdGF0aXN0aWNzAwEBAP8BAQEBAQABAQEABAAAAAEBAQEBAAEBAQAEAAAAAZ0AABIABUdhbW1hAAAA/wAA/wEAAAIAuQDDAAEBAwGamZmZmZmpPwAAZmZmZmZm7j8AAAUAAQEBAAEBAQA=	Reserved	0
5625			1	1_x0001_107_x0001_0_x0001_RiskGammaAlt(5%,4321,50%,5590,95%,7043,RiskName("Average cost per acute separation (SA)"),RiskStatic(5625))	0	GF1_rK0qDwEAEwDWAAwjACcAOwBnAHsAfACKAJgAsADSAMwAKwD//wAAAAAAAAEEAAAAAAYkIywjIzAAAAABJkF2ZXJhZ2UgY29zdCBwZXIgYWN1dGUgc2VwYXJhdGlvbiAoU0EpAQABARAAAgABClN0YXRpc3RpY3MDAQEA/wEBAQEBAAEBAQAEAAAAAQEBAQEAAQEBAAQAAAABnAAAEgAFR2FtbWEAAAD/AAD/AQAAAgC4AMIAAQEDAZqZmZmZmak/AABmZmZmZmbuPwAABQABAQEAAQEBAA==	Reserved	0
4654			1	1_x0001_108_x0001_0_x0001_RiskGammaAlt(5%,3575,50%,4630,95%,5828,RiskName("Average cost per acute separation (VIC)"),RiskStatic(4654))	0	GF1_rK0qDwEAEwDXAAwjACcAOwBoAHwAfQCLAJkAsQDTAM0AKwD//wAAAAAAAAEEAAAAAAYkIywjIzAAAAABJ0F2ZXJhZ2UgY29zdCBwZXIgYWN1dGUgc2VwYXJhdGlvbiAoVklDKQEAAQEQAAIAAQpTdGF0aXN0aWNzAwEBAP8BAQEBAQABAQEABAAAAAEBAQEBAAEBAQAEAAAAAZ0AABIABUdhbW1hAAAA/wAA/wEAAAIAuQDDAAEBAwGamZmZmZmpPwAAZmZmZmZm7j8AAAUAAQEBAAEBAQA=	Reserved	0
6475			1	1_x0001_107_x0001_0_x0001_RiskGammaAlt(5%,4974,50%,6435,95%,8108,RiskName("Average cost per acute separation (WA)"),RiskStatic(6475))	0	GF1_rK0qDwEAEwDWAAwjACcAOwBnAHsAfACKAJgAsADSAMwAKwD//wAAAAAAAAEEAAAAAAYkIywjIzAAAAABJkF2ZXJhZ2UgY29zdCBwZXIgYWN1dGUgc2VwYXJhdGlvbiAoV0EpAQABARAAAgABClN0YXRpc3RpY3MDAQEA/wEBAQEBAAEBAQAEAAAAAQEBAQEAAQEBAAQAAAABnAAAEgAFR2FtbWEAAAD/AAD/AQAAAgC4AMIAAQEDAZqZmZmZmak/AABmZmZmZmbuPwAABQABAQEAAQEBAA==	Reserved	0
5076			1	1_x0001_108_x0001_0_x0001_RiskGammaAlt(5%,3899,50%,5045,95%,6356,RiskName("Average cost per acute separation (QLD)"),RiskStatic(5076))	0	GF1_rK0qDwEAEwDXAAwjACcAOwBoAHwAfQCLAJkAsQDTAM0AKwD//wAAAAAAAAEEAAAAAAYkIywjIzAAAAABJ0F2ZXJhZ2UgY29zdCBwZXIgYWN1dGUgc2VwYXJhdGlvbiAoUUxEKQEAAQEQAAIAAQpTdGF0aXN0aWNzAwEBAP8BAQEBAQABAQEABAAAAAEBAQEBAAEBAQAEAAAAAZ0AABIABUdhbW1hAAAA/wAA/wEAAAIAuQDDAAEBAwGamZmZmZmpPwAAZmZmZmZm7j8AAAUAAQEBAAEBAQA=	Reserved	0
5074			1	1_x0001_108_x0001_0_x0001_RiskGammaAlt(5%,3897,50%,4535,95%,5828,RiskName("Average cost per acute separation (NSW)"),RiskStatic(5074))	0	GF1_rK0qDwEAEwDXAAwjACcAOwBoAHwAfQCLAJkAsQDTAM0AKwD//wAAAAAAAAEEAAAAAAYkIywjIzAAAAABJ0F2ZXJhZ2UgY29zdCBwZXIgYWN1dGUgc2VwYXJhdGlvbiAoTlNXKQEAAQEQAAIAAQpTdGF0aXN0aWNzAwEBAP8BAQEBAQABAQEABAAAAAEBAQEBAAEBAQAEAAAAAZ0AABIABUdhbW1hAAAA/wAA/wEAAAIAuQDDAAEBAwGamZmZmZmpPwAAZmZmZmZm7j8AAAUAAQEBAAEBAQA=	Reserved	0
0.345			1	1_x0001_72_x0001_0_x0001_RiskPert(0.26,0.35,0.43,RiskName("Smoking rate (NT)"),RiskStatic(0.185))	0	GF1_rK0qDwEAEwC+AAwjACcAOQBQAGQAZQBzAIEAmAC6ALQAKwD//wAAAAAAAAEEAAAAAAQwLjAlAAAAARFTbW9raW5nIHJhdGUgKE5UKQEAAQEQAAIAAQpTdGF0aXN0aWNzAwEBAP8BAQEBAQABAQEABAAAAAEBAQEBAAEBAQAEAAAAAYUAABEABFBlcnQAAAD/AAD/AQAAAgCgAKoAAQEDAZqZmZmZmak/AABmZmZmZmbuPwAABQABAQEAAQEBAA==	Reserved	0
0.185			1	1_x0001_73_x0001_0_x0001_RiskPert(0.14,0.18,0.23,RiskName("Smoking rate (ACT)"),RiskStatic(0.099))	0	GF1_rK0qDwEAEwC/AAwjACcAOQBRAGUAZgB0AIIAmQC7ALUAKwD//wAAAAAAAAEEAAAAAAQwLjAlAAAAARJTbW9raW5nIHJhdGUgKEFDVCkBAAEBEAACAAEKU3RhdGlzdGljcwMBAQD/AQEBAQEAAQEBAAQAAAABAQEBAQABAQEABAAAAAGGAAARAARQZXJ0AAAA/wAA/wEAAAIAoQCrAAEBAwGamZmZmZmpPwAAZmZmZmZm7j8AAAUAAQEBAAEBAQA=	Reserved	0
0.316			1	1_x0001_73_x0001_0_x0001_RiskPert(0.24,0.32,0.39,RiskName("Smoking rate (TAS)"),RiskStatic(0.169))	0	GF1_rK0qDwEAEwC/AAwjACcAOQBRAGUAZgB0AIIAmQC7ALUAKwD//wAAAAAAAAEEAAAAAAQwLjAlAAAAARJTbW9raW5nIHJhdGUgKFRBUykBAAEBEAACAAEKU3RhdGlzdGljcwMBAQD/AQEBAQEAAQEBAAQAAAABAQEBAQABAQEABAAAAAGGAAARAARQZXJ0AAAA/wAA/wEAAAIAoQCrAAEBAwGamZmZmZmpPwAAZmZmZmZm7j8AAAUAAQEBAAEBAQA=	Reserved	0
0.213			1	1_x0001_72_x0001_0_x0001_RiskPert(0.16,0.21,0.27,RiskName("Smoking rate (SA)"),RiskStatic(0.114))	0	GF1_rK0qDwEAEwC+AAwjACcAOQBQAGQAZQBzAIEAmAC6ALQAKwD//wAAAAAAAAEEAAAAAAQwLjAlAAAAARFTbW9raW5nIHJhdGUgKFNBKQEAAQEQAAIAAQpTdGF0aXN0aWNzAwEBAP8BAQEBAQABAQEABAAAAAEBAQEBAAEBAQAEAAAAAYUAABEABFBlcnQAAAD/AAD/AQAAAgCgAKoAAQEDAZqZmZmZmak/AABmZmZmZmbuPwAABQABAQEAAQEBAA==	Reserved	0
0.228			1	1_x0001_72_x0001_0_x0001_RiskPert(0.17,0.23,0.28,RiskName("Smoking rate (WA)"),RiskStatic(0.122))	0	GF1_rK0qDwEAEwC+AAwjACcAOQBQAGQAZQBzAIEAmAC6ALQAKwD//wAAAAAAAAEEAAAAAAQwLjAlAAAAARFTbW9raW5nIHJhdGUgKFdBKQEAAQEQAAIAAQpTdGF0aXN0aWNzAwEBAP8BAQEBAQABAQEABAAAAAEBAQEBAAEBAQAEAAAAAYUAABEABFBlcnQAAAD/AAD/AQAAAgCgAKoAAQEDAZqZmZmZmak/AABmZmZmZmbuPwAABQABAQEAAQEBAA==	Reserved	0
0.284			1	1_x0001_73_x0001_0_x0001_RiskPert(0.21,0.28,0.35,RiskName("Smoking rate (QLD)"),RiskStatic(0.152))	0	GF1_rK0qDwEAEwC/AAwjACcAOQBRAGUAZgB0AIIAmQC7ALUAKwD//wAAAAAAAAEEAAAAAAQwLjAlAAAAARJTbW9raW5nIHJhdGUgKFFMRCkBAAEBEAACAAEKU3RhdGlzdGljcwMBAQD/AQEBAQEAAQEBAAQAAAABAQEBAQABAQEABAAAAAGGAAARAARQZXJ0AAAA/wAA/wEAAAIAoQCrAAEBAwGamZmZmZmpPwAAZmZmZmZm7j8AAAUAAQEBAAEBAQA=	Reserved	0
0.23			1	1_x0001_73_x0001_0_x0001_RiskPert(0.17,0.23,0.29,RiskName("Smoking rate (VIC)"),RiskStatic(0.123))	0	GF1_rK0qDwEAEwC/AAwjACcAOQBRAGUAZgB0AIIAmQC7ALUAKwD//wAAAAAAAAEEAAAAAAQwLjAlAAAAARJTbW9raW5nIHJhdGUgKFZJQykBAAEBEAACAAEKU3RhdGlzdGljcwMBAQD/AQEBAQEAAQEBAAQAAAABAQEBAQABAQEABAAAAAGGAAARAARQZXJ0AAAA/wAA/wEAAAIAoQCrAAEBAwGamZmZmZmpPwAAZmZmZmZm7j8AAAUAAQEBAAEBAQA=	Reserved	0
0.224			1	1_x0001_71_x0001_0_x0001_RiskPert(0.18,0.24,0.3,RiskName("Smoking rate (NSW)"),RiskStatic(0.12))	0	GF1_rK0qDwEAEwC/AAwjACcAOQBRAGUAZgB0AIIAmQC7ALUAKwD//wAAAAAAAAEEAAAAAAQwLjAlAAAAARJTbW9raW5nIHJhdGUgKE5TVykBAAEBEAACAAEKU3RhdGlzdGljcwMBAQD/AQEBAQEAAQEBAAQAAAABAQEBAQABAQEABAAAAAGGAAARAARQZXJ0AAAA/wAA/wEAAAIAoQCrAAEBAwGamZmZmZmpPwAAZmZmZmZm7j8AAAUAAQEBAAEBAQA=	Reserved	0
13613			1	1_x0001_45_x0001_0_x0001_RiskPert(12252,13613,14974,RiskStatic(13613))	0	GF1_rK0qDwEAEwDWAAwjACcAOgBoAHwAfQCLAJkAsADSAMwAKwD//wAAAAAAAAEEAAAAAAUjLCMjMAAAAAEoTm9ydGhlcm4gVGVycml0b3J5IC8gU3VyZ2ljYWwgcHJvY2VkdXJlcwEAAQEQAAIAAQpTdGF0aXN0aWNzAwEBAP8BAQEBAQABAQEABAAAAAEBAQEBAAEBAQAEAAAAAZ0AABEABFBlcnQAAAD/AAD/AQAAAgC4AMIAAQEDAZqZmZmZmak/AABmZmZmZmbuPwAABQABAQEAAQEBAA==	Reserved	0
21924			1	1_x0001_83_x0001_0_x0001_RiskPert(19732,21924,24116,RiskName("Surgical procedures (ACT)"),RiskStatic(21924))	0	GF1_rK0qDwEAEwDHAAwjACcAOgBZAG0AbgB8AIoAoQDDAL0AKwD//wAAAAAAAAEEAAAAAAUjLCMjMAAAAAEZU3VyZ2ljYWwgcHJvY2VkdXJlcyAoQUNUKQEAAQEQAAIAAQpTdGF0aXN0aWNzAwEBAP8BAQEBAQABAQEABAAAAAEBAQEBAAEBAQAEAAAAAY4AABEABFBlcnQAAAD/AAD/AQAAAgCpALMAAQEDAZqZmZmZmak/AABmZmZmZmbuPwAABQABAQEAAQEBAA==	Reserved	0
25702			1	1_x0001_83_x0001_0_x0001_RiskPert(23132,25702,28272,RiskName("Surgical procedures (TAS)"),RiskStatic(25702))	0	GF1_rK0qDwEAEwDHAAwjACcAOgBZAG0AbgB8AIoAoQDDAL0AKwD//wAAAAAAAAEEAAAAAAUjLCMjMAAAAAEZU3VyZ2ljYWwgcHJvY2VkdXJlcyAoVEFTKQEAAQEQAAIAAQpTdGF0aXN0aWNzAwEBAP8BAQEBAQABAQEABAAAAAEBAQEBAAEBAQAEAAAAAY4AABEABFBlcnQAAAD/AAD/AQAAAgCpALMAAQEDAZqZmZmZmak/AABmZmZmZmbuPwAABQABAQEAAQEBAA==	Reserved	0
86577			1	1_x0001_82_x0001_0_x0001_RiskPert(77919,86577,95235,RiskName("Surgical procedures (SA)"),RiskStatic(86577))	0	GF1_rK0qDwEAEwDGAAwjACcAOgBYAGwAbQB7AIkAoADCALwAKwD//wAAAAAAAAEEAAAAAAUjLCMjMAAAAAEYU3VyZ2ljYWwgcHJvY2VkdXJlcyAoU0EpAQABARAAAgABClN0YXRpc3RpY3MDAQEA/wEBAQEBAAEBAQAEAAAAAQEBAQEAAQEBAAQAAAABjQAAEQAEUGVydAAAAP8AAP8BAAACAKgAsgABAQMBmpmZmZmZqT8AAGZmZmZmZu4/AAAFAAEBAQABAQEA	Reserved	0
119955			1	1_x0001_86_x0001_0_x0001_RiskPert(107960,119955,131951,RiskName("Surgical procedures (WA)"),RiskStatic(119955))	0	GF1_rK0qDwEAEwDGAAwjACcAOgBYAGwAbQB7AIkAoADCALwAKwD//wAAAAAAAAEEAAAAAAUjLCMjMAAAAAEYU3VyZ2ljYWwgcHJvY2VkdXJlcyAoV0EpAQABARAAAgABClN0YXRpc3RpY3MDAQEA/wEBAQEBAAEBAQAEAAAAAQEBAQEAAQEBAAQAAAABjQAAEQAEUGVydAAAAP8AAP8BAAACAKgAsgABAQMBmpmZmZmZqT8AAGZmZmZmZu4/AAAFAAEBAQABAQEA	Reserved	0
204910			1	1_x0001_87_x0001_0_x0001_RiskPert(184419,204910,225401,RiskName("Surgical procedures (QLD)"),RiskStatic(204910))	0	GF1_rK0qDwEAEwDHAAwjACcAOgBZAG0AbgB8AIoAoQDDAL0AKwD//wAAAAAAAAEEAAAAAAUjLCMjMAAAAAEZU3VyZ2ljYWwgcHJvY2VkdXJlcyAoUUxEKQEAAQEQAAIAAQpTdGF0aXN0aWNzAwEBAP8BAQEBAQABAQEABAAAAAEBAQEBAAEBAQAEAAAAAY4AABEABFBlcnQAAAD/AAD/AQAAAgCpALMAAQEDAZqZmZmZmak/AABmZmZmZmbuPwAABQABAQEAAQEBAA==	Reserved	0
318746			1	1_x0001_92_x0001_0_x0001_RiskPert(286871,318746,350621,RiskName("Surgical procedures (Victoria)"),RiskStatic(318746))	0	GF1_rK0qDwEAEwDMAAwjACcAOgBeAHIAcwCBAI8ApgDIAMIAKwD//wAAAAAAAAEEAAAAAAUjLCMjMAAAAAEeU3VyZ2ljYWwgcHJvY2VkdXJlcyAoVmljdG9yaWEpAQABARAAAgABClN0YXRpc3RpY3MDAQEA/wEBAQEBAAEBAQAEAAAAAQEBAQEAAQEBAAQAAAABkwAAEQAEUGVydAAAAP8AAP8BAAACAK4AuAABAQMBmpmZmZmZqT8AAGZmZmZmZu4/AAAFAAEBAQABAQEA	Reserved	0
336147			1	1_x0001_87_x0001_0_x0001_RiskPert(302532,336147,369762,RiskName("Surgical procedures (NSW)"),RiskStatic(336147))	0	GF1_rK0qDwEAEwDHAAwjACcAOgBZAG0AbgB8AIoAoQDDAL0AKwD//wAAAAAAAAEEAAAAAAUjLCMjMAAAAAEZU3VyZ2ljYWwgcHJvY2VkdXJlcyAoTlNXKQEAAQEQAAIAAQpTdGF0aXN0aWNzAwEBAP8BAQEBAQABAQEABAAAAAEBAQEBAAEBAQAEAAAAAY4AABEABFBlcnQAAAD/AAD/AQAAAgCpALMAAQEDAZqZmZmZmak/AABmZmZmZmbuPwAABQABAQEAAQEBAA==	Reserved	0

## Sheet: Base case calcs
		Australia	Victoria	NSW	QLD	WA	SA	TAS	ACT	NT
	Number of surgical site infections (SSIs)
	Total number of surgical procedures in public hospitals, 2016-17	1127574	318746	336147	204910	119955	86577	25702	21924	13613
	Smoking rate in surgical patients	0.239	0.23	0.224	0.284	0.228	0.213	0.316	0.185	0.345
	Surgical site infection rate, smokers (S) & non-smokers (NS)	0.036	0.036	0.036	0.036	0.036	0.036	0.036	0.036	0.036
	Total number of smokers having a surgical procedure in public hospitals	269490	73311.6	75296.9	58194.4	27349.7	18440.9	8121.83	4055.94	4696.48
	Total number of non-smokers having a surgical procedure in public hospitals	858084	245434	260850	146716	92605.3	68136.1	17580.2	17868.1	8916.51
	Total number of people having a surgical procedure in public hospitals & SSI (S+NS)	40592.7	11474.9	12101.3	7376.76	4318.38	3116.77	925.272	789.264	490.068
	Total number of people having a surgical procedure in public hospitals & no SSI (S+NS)	1.08698e+06	307271	324046	197533	115637	83460.2	24776.7	21134.7	13122.9
	Total number of smokers having a surgical procedure in public hospitals & SSI	14385.7	3935.57	4057.43	3021.43	1470.05	1000.63	413.612	224.056	235.089
	Total number of non-smokers having a surgical procedure in public hospitals & SSI	26207	7539.29	8043.86	4355.33	2848.33	2116.14	511.66	565.208	254.979
	Hospital bed-days (HBDs)
	Excess bed-days associated with SSIs	2.51	2.51	2.51	2.51	2.51	2.51	2.51	2.51	2.51
	Total excess bed-days for smokers having a surgical procedure in public hospitals & SSIs	36108	9878.27	10184.1	7583.78	3689.84	2511.59	1038.17	562.38	590.074
	Total excess bed-days for non-smokers having a surgical procedure in public hospitals & SSIs	65779.6	18923.6	20190.1	10931.9	7149.3	5311.51	1284.27	1418.67	639.997
	Total excess bed-days for people having a surgical procedure in public hospital & SSIs	101888	28801.9	30374.2	18515.7	10839.1	7823.1	2322.43	1981.05	1230.07
	Hospital bed-day costs
	Average cost per acute separation (2016-17)	5171	4654	5074	5076	6475	5625	5290	5613	3972
	Average length of stay for admitted acute patients (2016-17)	2.43	2.25	2.88	2.14	2.23	2.73	2.71	2.57	1.97
	Average cost per bed-day (2016-17)	2127.98	2068.44	1761.81	2371.96	2903.59	2060.44	1952.03	2184.05	2016.24
	Average excess cost per SSI (2016-17)	5341.24	5191.8	4422.13	5953.63	7288	5171.7	4899.59	5481.96	5060.77
	Average total excess inpatient cost associated with smokers who experience a SSI	7.68372e+07	2.04327e+07	1.79425e+07	1.79885e+07	1.07138e+07	5.17498e+06	2.02653e+06	1.22826e+06	1.18973e+06
	Average total excess inpatient cost associated with non-smokers who experience a SSI	1.39978e+08	3.91425e+07	3.5571e+07	2.593e+07	2.07586e+07	1.0944e+07	2.50693e+06	3.09845e+06	1.29039e+06
	Average total excess inpatient cost associated with SSIs	2.16815e+08	5.95751e+07	5.35135e+07	4.39185e+07	3.14724e+07	1.6119e+07	4.53346e+06	4.32671e+06	2.48012e+06
	Reduce the smoking rate to 10%
	Potential impact fraction	0.0881866	0.0602803	0.0582619	0.0757837	0.0596145	0.0543955	0.0829149	0.0435315	0.0881959
	Number of SSIs prevented	3579.73	691.708	705.044	559.038	257.438	169.538	76.7189	34.3578	43.222
	Number of excess HBDs prevented	8985.11	1736.19	1769.66	1403.19	646.169	425.541	192.564	86.2381	108.487
	Cost savings	1.91202e+07	3.59121e+06	3.1178e+06	3.3283e+06	1.87621e+06	876802	375891	188348	218737
	Reduce the smoking rate to 5%
	Potential impact fraction	0.119908	0.083465	0.0817546	0.0963771	0.0829014	0.0784643	0.102108	0.0691382	0.106195
	Number of SSIs prevented	4867.4	957.749	989.337	710.951	358	244.555	94.4779	54.5683	52.0428
	Number of excess HBDs prevented	12217.2	2403.95	2483.23	1784.49	898.579	613.834	237.139	136.966	130.627
	Cost savings	2.59979e+07	4.97244e+06	4.37498e+06	4.23273e+06	2.6091e+06	1.26477e+06	462903	299141	263377

## Sheet: Odds ratios (OR)
	Reverse engineer the odds ratio (https://paulinepi.com/2017/07/reverse-engineering-contingency-2x2-table-from-odds-ratio-or/)
	Australia						NSW						VIC
		SSI	No SSI	Total	Incidence rate			SSI	No SSI	Total	Incidence rate			SSI	No SSI	Total	Incidence rate
	S	14385.7	255105	269490	0.053381		S	4057.43	71239.5	75296.9	0.0538857		S	3935.57	69376	73311.6	0.0536827
	NS	26207	831877	858084	0.0305413		NS	8043.86	252806	260850	0.0308371		NS	7539.29	237895	245434	0.0307181
		40592.7	1.08698e+06	1127574				12101.3	324046	336147				11474.9	307271	318746
	OR for SSI	1.79					OR for SSI	1.79					OR for SSI	1.79
	QLD						WA						SA
		SSI	No SSI	Total	Incidence rate			SSI	No SSI	Total	Incidence rate			SSI	No SSI	Total	Incidence rate
	S	3021.43	55173	58194.4	0.0519195		S	1470.05	25879.7	27349.7	0.0537502		S	1000.63	17440.3	18440.9	0.0542616
	NS	4355.33	142360	146716	0.0296855		NS	2848.33	89756.9	92605.3	0.0307577		NS	2116.14	66020	68136.1	0.0310575
		7376.76	197533	204910				4318.38	115637	119955				3116.77	83460.2	86577
	OR for SSI	1.79					OR for SSI	1.79					OR for SSI	1.79
	TAS						ACT						NT
		SSI	No SSI	Total	Incidence rate			SSI	No SSI	Total	Incidence rate			SSI	No SSI	Total	Incidence rate
	S	413.612	7708.22	8121.83	0.0509259		S	224.056	3831.88	4055.94	0.0552414		S	235.089	4461.4	4696.48	0.0500564
	NS	511.66	17068.5	17580.2	0.0291044		NS	565.208	17302.9	17868.1	0.0316323		NS	254.979	8661.54	8916.51	0.0285962
		925.272	24776.7	25702				789.264	21134.7	21924				490.068	13122.9	13613
	OR for SSI	1.79					OR for SSI	1.79					OR for SSI	1.79
	SSI = surgical site infection		S = smoker
	OR = odds ratio		NS = non-smoker

## Sheet: Potential impact fraction calcs
	Australia		Smoker	Non smoker	Totals			Zapata-Diomedi B, Barendregt JJ, Veerman JL. Population attributable fraction: names, types and issues with incorrect interpretation of relative risks. British Journal of Sports Medicine. 2018;52(4):212-3
	0.239	SSI	14385.7	26207	40592.7
	0	No SSI	255105	831877	1.08698e+06
			269490	858084	1127574
					Total number of people having surgery (at risk population)						p	Prevalence of smoking
	p	0.239									p*	Counterfactual prevalence
	p*	0									RR	Risk of SSI in smokers cf non-smokers
	p-p*	0.239
	RR	1.74783									SSI = surgical site infection
	RR-1	0.747829
	p(RR-1)	0.178731
	Potential impact fraction	0.15163	0.15163	i.e. population attributable fraction
	Australia		Smoker	Non smoker	Totals			Australia		Smoker	Non smoker	Totals
	0.239	SSI	14385.7	26207	40592.7			0.239	SSI	14385.7	26207	40592.7
	0.1	No SSI	255105	831877	1.08698e+06			0.05	No SSI	255105	831877	1.08698e+06
			269490	858084	1127574					269490	858084	1127574
	p	0.239						p	0.239
	p*	0.1						p*	0.05
	p-p*	0.139						p-p*	0.189
	RR	1.74783						RR	1.74783
	RR-1	0.747829						RR-1	0.747829
	p(RR-1)	0.178731						p(RR-1)	0.178731
	Potential impact fraction	0.0881866	0.0881866					Potential impact fraction	0.119908	0.119908

## Sheet: StatesTerritoriesPIF_10%
	NSW		Smoker	Non smoker	Totals			VIC		Smoker	Non smoker	Totals			QLD		Smoker	Non smoker	Totals
	0.224	SSI	4057.43	71239.5	75296.9			0.23	SSI	3935.57	69376	73311.6			0.284	SSI	3021.43	55173	58194.4
	0.1	No SSI	8043.86	252806	260850			0.1	No SSI	7539.29	237895	245434			0.1	No SSI	4355.33	142360	146716			SSI = surgical site infection
			12101.3	324046	336147					11474.9	307271	318746					7376.76	197533	204910
	p	0.224						p	0.23						p	0.284						p	Prevalence of smoking
	p*	0.1						p*	0.1						p*	0.1						p*	Counterfactual prevalence
	p-p*	0.124						p-p*	0.13						p-p*	0.184						RR	Risk of SSI in smokers cf non-smokers
	RR	1.52512						RR	1.51905						RR	1.46643
	RR-1	0.525122						RR-1	0.519051						RR-1	0.466426
	p(RR-1)	0.117627						p(RR-1)	0.119382						p(RR-1)	0.132465
	PIF	0.0582619	0.0582619					PIF	0.0602803	0.0602803					PIF	0.0757837	0.0757837
	WA		Smoker	Non smoker	Totals			SA		Smoker	Non smoker	Totals			TAS		Smoker	Non smoker	Totals
	0.228	SSI	1470.05	25879.7	27349.7			0.213	SSI	1000.63	17440.3	18440.9			0.316	SSI	413.612	7708.22	8121.83
	0.1	No SSI	2848.33	89756.9	92605.3			0.1	No SSI	2116.14	66020	68136.1			0.1	No SSI	511.66	17068.5	17580.2
			4318.38	115637	119955					3116.77	83460.2	86577					925.272	24776.7	25702
	p	0.228						p	0.213						p	0.316
	p*	0.1						p*	0.1						p*	0.1
	p-p*	0.128						p-p*	0.113						p-p*	0.216
	RR	1.52107						RR	1.53637						RR	1.43686
	RR-1	0.52107						RR-1	0.536372						RR-1	0.436857
	p(RR-1)	0.118804						p(RR-1)	0.114247						p(RR-1)	0.138047
	PIF	0.0596145	0.0596145					PIF	0.0543955	0.0543955					PIF	0.0829149	0.0829149
	ACT		Smoker	Non smoker	Totals			NT		Smoker	Non smoker	Totals
	0.185	SSI	224.056	3831.88	4055.94			0.345	SSI	235.089	4461.4	4696.48
	0.1	No SSI	565.208	17302.9	17868.1			0.1	No SSI	254.979	8661.54	8916.51
			789.264	21134.7	21924					490.068	13122.9	13613
	p	0.185						p	0.345
	p*	0.1						p*	0.1
	p-p*	0.085						p-p*	0.245
	RR	1.56574						RR	1.41103
	RR-1	0.565735						RR-1	0.411031
	p(RR-1)	0.104661						p(RR-1)	0.141806
	PIF	0.0435315	0.0435315					PIF	0.0881959	0.0881959

## Sheet: StatesTerritoriesPIF_5%
	NSW		Smoker	Non smoker	Totals			VIC		Smoker	Non smoker	Totals			QLD		Smoker	Non smoker	Totals
	0.224	SSI	4057.43	71239.5	75296.9			0.23	SSI	3935.57	69376	73311.6			0.284	SSI	3021.43	55173	58194.4
	0.05	No SSI	8043.86	252806	260850			0.05	No SSI	7539.29	237895	245434			0.05	No SSI	4355.33	142360	146716			SSI = surgical site infection
			12101.3	324046	336147					11474.9	307271	318746					7376.76	197533	204910
	p	0.224						p	0.23						p	0.284						p	Prevalence of smoking
	p*	0.05						p*	0.05						p*	0.05						p*	Counterfactual prevalence
	p-p*	0.174						p-p*	0.18						p-p*	0.234						RR	Risk of SSI in smokers cf non-smokers
	RR	1.52512						RR	1.51905						RR	1.46643
	RR-1	0.525122						RR-1	0.519051						RR-1	0.466426
	p(RR-1)	0.117627						p(RR-1)	0.119382						p(RR-1)	0.132465
	PIF	0.0817546	0.0817546					PIF	0.083465	0.083465					PIF	0.0963771	0.0963771
	WA		Smoker	Non smoker	Totals			SA		Smoker	Non smoker	Totals			TAS		Smoker	Non smoker	Totals
	0.228	SSI	1470.05	25879.7	27349.7			0.213	SSI	1000.63	17440.3	18440.9			0.316	SSI	413.612	7708.22	8121.83
	0.05	No SSI	2848.33	89756.9	92605.3			0.05	No SSI	2116.14	66020	68136.1			0.05	No SSI	511.66	17068.5	17580.2
			4318.38	115637	119955					3116.77	83460.2	86577					925.272	24776.7	25702
	p	0.228						p	0.213						p	0.316
	p*	0.05						p*	0.05						p*	0.05
	p-p*	0.178						p-p*	0.163						p-p*	0.266
	RR	1.52107						RR	1.53637						RR	1.43686
	RR-1	0.52107						RR-1	0.536372						RR-1	0.436857
	p(RR-1)	0.118804						p(RR-1)	0.114247						p(RR-1)	0.138047
	PIF	0.0829014	0.0829014					PIF	0.0784643	0.0784643					PIF	0.102108	0.102108
	ACT		Smoker	Non smoker	Totals			NT		Smoker	Non smoker	Totals
	0.185	SSI	224.056	3831.88	4055.94			0.345	SSI	235.089	4461.4	4696.48
	0.05	No SSI	565.208	17302.9	17868.1			0.05	No SSI	254.979	8661.54	8916.51
			789.264	21134.7	21924					490.068	13122.9	13613
	p	0.185						p	0.345
	p*	0.05						p*	0.05
	p-p*	0.135						p-p*	0.295
	RR	1.56574						RR	1.41103
	RR-1	0.565735						RR-1	0.411031
	p(RR-1)	0.104661						p(RR-1)	0.141806
	PIF	0.0691382	0.0691382					PIF	0.106195	0.106195
