# Supplementary material for: What is the likely impact on surgical site infections in Australian hospitals if smoking rates are reduced? A cost analysis
Source: PLoS One. 2021 Aug 25;16(8):e0256424. doi: 10.1371/journal.pone.0256424 (PMC8386862; doi:10.1371/journal.pone.0256424)
Supplement: S3 Appendix — (XLSX) [file pone.0256424.s003.xlsx]

## Sheet: StatesTerritories_data
		Surgical procedures	Smoking rate	Average cost per acute separation	Average length of stay	Average cost per hospital-bed day
	State/ Territory
	New South Wales	327167	0.264101	4082.17	3.22411	1266.14
	Victoria	297704	0.212166	3613.08	2.87276	1257.7
	Queensland	196391	0.286757	5228.54	2.25548	2318.15
	Western Australia	121958	0.251546	5467.29	2.55577	2139.2
	South Australia	83836	0.208762	5400.78	3.05571	1767.44
	Tasmania	24838.7	0.325532	6319.46	2.47404	2554.31
	Australian Capital Territory	21857.1	0.178153	8118.23	2.8875	2811.51
	Northern Territory	13103.7	0.316491	2801.18	1.9765	1417.24
	AUSTRALIA	1.05681e+06	0.248617	4227.56	2.22202	1902.57

## Sheet: RiskSerializationData8
Written By Version	8.1.1
Serialization Major Version	4
Serialization Minor Version	0
Distribution Record		Reserved	Record Count	Inputs
1.9765			1	1_x0001_77_x0001_0_x0001_RiskGammaAlt(5%,1.6,50%,1.96,95%,2.33,RiskName("ALOS (NT)"),RiskStatic(1.97))	0	GF1_rK0qDwEAEwC6AAwjACcAPABLAF8AYABuAHwAlAC2ALAAKwD//wAAAAAAAAEEAAAAAAdHZW5lcmFsAAAAAQlBTE9TIChOVCkBAAEBEAACAAEKU3RhdGlzdGljcwMBAQD/AQEBAQEAAQEBAAQAAAABAQEBAQABAQEABAAAAAGAAAASAAVHYW1tYQAAAP8AAP8BAAACAJwApgABAQMBmpmZmZmZqT8AAGZmZmZmZu4/AAAFAAEBAQABAQEA	Reserved	0
2.8875			1	1_x0001_79_x0001_0_x0001_RiskGammaAlt(5%,2.08,50%,2.56,95%,3.05,RiskName("ALOS (ACT)"),RiskStatic(2.57))	0	GF1_rK0qDwEAEwC7AAwjACcAPABMAGAAYQBvAH0AlQC3ALEAKwD//wAAAAAAAAEEAAAAAAdHZW5lcmFsAAAAAQpBTE9TIChBQ1QpAQABARAAAgABClN0YXRpc3RpY3MDAQEA/wEBAQEBAAEBAQAEAAAAAQEBAQEAAQEBAAQAAAABgQAAEgAFR2FtbWEAAAD/AAD/AQAAAgCdAKcAAQEDAZqZmZmZmak/AABmZmZmZmbuPwAABQABAQEAAQEBAA==	Reserved	0
2.47404			1	1_x0001_77_x0001_0_x0001_RiskGammaAlt(5%,2.2,50%,2.7,95%,3.21,RiskName("ALOS (TAS)"),RiskStatic(2.71))	0	GF1_rK0qDwEAEwC7AAwjACcAPABMAGAAYQBvAH0AlQC3ALEAKwD//wAAAAAAAAEEAAAAAAdHZW5lcmFsAAAAAQpBTE9TIChUQVMpAQABARAAAgABClN0YXRpc3RpY3MDAQEA/wEBAQEBAAEBAQAEAAAAAQEBAQEAAQEBAAQAAAABgQAAEgAFR2FtbWEAAAD/AAD/AQAAAgCdAKcAAQEDAZqZmZmZmak/AABmZmZmZmbuPwAABQABAQEAAQEBAA==	Reserved	0
3.05571			1	1_x0001_78_x0001_0_x0001_RiskGammaAlt(5%,2.21,50%,2.72,95%,3.24,RiskName("ALOS (SA)"),RiskStatic(2.73))	0	GF1_rK0qDwEAEwC6AAwjACcAPABLAF8AYABuAHwAlAC2ALAAKwD//wAAAAAAAAEEAAAAAAdHZW5lcmFsAAAAAQlBTE9TIChTQSkBAAEBEAACAAEKU3RhdGlzdGljcwMBAQD/AQEBAQEAAQEBAAQAAAABAQEBAQABAQEABAAAAAGAAAASAAVHYW1tYQAAAP8AAP8BAAACAJwApgABAQMBmpmZmZmZqT8AAGZmZmZmZu4/AAAFAAEBAQABAQEA	Reserved	0
2.55577			1	1_x0001_78_x0001_0_x0001_RiskGammaAlt(5%,1.81,50%,2.22,95%,2.64,RiskName("ALOS (WA)"),RiskStatic(2.23))	0	GF1_rK0qDwEAEwC6AAwjACcAPABLAF8AYABuAHwAlAC2ALAAKwD//wAAAAAAAAEEAAAAAAdHZW5lcmFsAAAAAQlBTE9TIChXQSkBAAEBEAACAAEKU3RhdGlzdGljcwMBAQD/AQEBAQEAAQEBAAQAAAABAQEBAQABAQEABAAAAAGAAAASAAVHYW1tYQAAAP8AAP8BAAACAJwApgABAQMBmpmZmZmZqT8AAGZmZmZmZu4/AAAFAAEBAQABAQEA	Reserved	0
2.25548			1	1_x0001_79_x0001_0_x0001_RiskGammaAlt(5%,1.73,50%,2.13,95%,2.54,RiskName("ALOS (QLD)"),RiskStatic(2.14))	0	GF1_rK0qDwEAEwC7AAwjACcAPABMAGAAYQBvAH0AlQC3ALEAKwD//wAAAAAAAAEEAAAAAAdHZW5lcmFsAAAAAQpBTE9TIChRTEQpAQABARAAAgABClN0YXRpc3RpY3MDAQEA/wEBAQEBAAEBAQAEAAAAAQEBAQEAAQEBAAQAAAABgQAAEgAFR2FtbWEAAAD/AAD/AQAAAgCdAKcAAQEDAZqZmZmZmak/AABmZmZmZmbuPwAABQABAQEAAQEBAA==	Reserved	0
3.22411			1	1_x0001_80_x0001_0_x0001_RiskGammaAlt(5%,2.33,50%,2.865,95%,3.41,RiskName("ALOS (NSW)"),RiskStatic(2.88))	0	GF1_rK0qDwEAEwC4AAwjACcAOQBJAF0AXgBsAHoAkgC0AK4AKwD//wAAAAAAAAEEAAAAAAQwLjAwAAAAAQpBTE9TIChOU1cpAQABARAAAgABClN0YXRpc3RpY3MDAQEA/wEBAQEBAAEBAQAEAAAAAQEBAQEAAQEBAAQAAAABfgAAEgAFR2FtbWEAAAD/AAD/AQAAAgCaAKQAAQEDAZqZmZmZmak/AABmZmZmZmbuPwAABQABAQEAAQEBAA==	Reserved	0
2.87276			1	1_x0001_79_x0001_0_x0001_RiskGammaAlt(5%,1.82,50%,2.24,95%,2.67,RiskName("ALOS (VIC)"),RiskStatic(2.25))	0	GF1_rK0qDwEAEwC7AAwjACcAPABMAGAAYQBvAH0AlQC3ALEAKwD//wAAAAAAAAEEAAAAAAdHZW5lcmFsAAAAAQpBTE9TIChWSUMpAQABARAAAgABClN0YXRpc3RpY3MDAQEA/wEBAQEBAAEBAQAEAAAAAQEBAQEAAQEBAAQAAAABgQAAEgAFR2FtbWEAAAD/AAD/AQAAAgCdAKcAAQEDAZqZmZmZmak/AABmZmZmZmbuPwAABQABAQEAAQEBAA==	Reserved	0
2.22202			1	1_x0001_85_x0001_0_x0001_RiskGammaAlt(5%,1.97,50%,2.42,95%,2.88,RiskName("ALOS (Australia)"),RiskStatic(2.43))	0	GF1_rK0qDwEAEwC+AAwjACcAOQBPAGMAZAByAIAAmAC6ALQAKwD//wAAAAAAAAEEAAAAAAQwLjAwAAAAARBBTE9TIChBdXN0cmFsaWEpAQABARAAAgABClN0YXRpc3RpY3MDAQEA/wEBAQEBAAEBAQAEAAAAAQEBAQEAAQEBAAQAAAABhAAAEgAFR2FtbWEAAAD/AAD/AQAAAgCgAKoAAQEDAZqZmZmZmak/AABmZmZmZmbuPwAABQABAQEAAQEBAA==	Reserved	0
2801.18			1	1_x0001_107_x0001_0_x0001_RiskGammaAlt(5%,3051,50%,3950,95%,4974,RiskName("Average cost per acute separation (NT)"),RiskStatic(3972))	0	GF1_rK0qDwEAEwDWAAwjACcAOwBnAHsAfACKAJgAsADSAMwAKwD//wAAAAAAAAEEAAAAAAYkIywjIzAAAAABJkF2ZXJhZ2UgY29zdCBwZXIgYWN1dGUgc2VwYXJhdGlvbiAoTlQpAQABARAAAgABClN0YXRpc3RpY3MDAQEA/wEBAQEBAAEBAQAEAAAAAQEBAQEAAQEBAAQAAAABnAAAEgAFR2FtbWEAAAD/AAD/AQAAAgC4AMIAAQEDAZqZmZmZmak/AABmZmZmZmbuPwAABQABAQEAAQEBAA==	Reserved	0
8118.23			1	1_x0001_108_x0001_0_x0001_RiskGammaAlt(5%,4312,50%,5590,95%,7028,RiskName("Average cost per acute separation (ACT)"),RiskStatic(5613))	0	GF1_rK0qDwEAEwDXAAwjACcAOwBoAHwAfQCLAJkAsQDTAM0AKwD//wAAAAAAAAEEAAAAAAYkIywjIzAAAAABJ0F2ZXJhZ2UgY29zdCBwZXIgYWN1dGUgc2VwYXJhdGlvbiAoQUNUKQEAAQEQAAIAAQpTdGF0aXN0aWNzAwEBAP8BAQEBAQABAQEABAAAAAEBAQEBAAEBAQAEAAAAAZ0AABIABUdhbW1hAAAA/wAA/wEAAAIAuQDDAAEBAwGamZmZmZmpPwAAZmZmZmZm7j8AAAUAAQEBAAEBAQA=	Reserved	0
6319.46			1	1_x0001_108_x0001_0_x0001_RiskGammaAlt(5%,4063,50%,5260,95%,6624,RiskName("Average cost per acute separation (TAS)"),RiskStatic(5290))	0	GF1_rK0qDwEAEwDXAAwjACcAOwBoAHwAfQCLAJkAsQDTAM0AKwD//wAAAAAAAAEEAAAAAAYkIywjIzAAAAABJ0F2ZXJhZ2UgY29zdCBwZXIgYWN1dGUgc2VwYXJhdGlvbiAoVEFTKQEAAQEQAAIAAQpTdGF0aXN0aWNzAwEBAP8BAQEBAQABAQEABAAAAAEBAQEBAAEBAQAEAAAAAZ0AABIABUdhbW1hAAAA/wAA/wEAAAIAuQDDAAEBAwGamZmZmZmpPwAAZmZmZmZm7j8AAAUAAQEBAAEBAQA=	Reserved	0
5400.78			1	1_x0001_107_x0001_0_x0001_RiskGammaAlt(5%,4321,50%,5590,95%,7043,RiskName("Average cost per acute separation (SA)"),RiskStatic(5625))	0	GF1_rK0qDwEAEwDWAAwjACcAOwBnAHsAfACKAJgAsADSAMwAKwD//wAAAAAAAAEEAAAAAAYkIywjIzAAAAABJkF2ZXJhZ2UgY29zdCBwZXIgYWN1dGUgc2VwYXJhdGlvbiAoU0EpAQABARAAAgABClN0YXRpc3RpY3MDAQEA/wEBAQEBAAEBAQAEAAAAAQEBAQEAAQEBAAQAAAABnAAAEgAFR2FtbWEAAAD/AAD/AQAAAgC4AMIAAQEDAZqZmZmZmak/AABmZmZmZmbuPwAABQABAQEAAQEBAA==	Reserved	0
3613.08			1	1_x0001_108_x0001_0_x0001_RiskGammaAlt(5%,3575,50%,4630,95%,5828,RiskName("Average cost per acute separation (VIC)"),RiskStatic(4654))	0	GF1_rK0qDwEAEwDXAAwjACcAOwBoAHwAfQCLAJkAsQDTAM0AKwD//wAAAAAAAAEEAAAAAAYkIywjIzAAAAABJ0F2ZXJhZ2UgY29zdCBwZXIgYWN1dGUgc2VwYXJhdGlvbiAoVklDKQEAAQEQAAIAAQpTdGF0aXN0aWNzAwEBAP8BAQEBAQABAQEABAAAAAEBAQEBAAEBAQAEAAAAAZ0AABIABUdhbW1hAAAA/wAA/wEAAAIAuQDDAAEBAwGamZmZmZmpPwAAZmZmZmZm7j8AAAUAAQEBAAEBAQA=	Reserved	0
5467.29			1	1_x0001_107_x0001_0_x0001_RiskGammaAlt(5%,4974,50%,6435,95%,8108,RiskName("Average cost per acute separation (WA)"),RiskStatic(6475))	0	GF1_rK0qDwEAEwDWAAwjACcAOwBnAHsAfACKAJgAsADSAMwAKwD//wAAAAAAAAEEAAAAAAYkIywjIzAAAAABJkF2ZXJhZ2UgY29zdCBwZXIgYWN1dGUgc2VwYXJhdGlvbiAoV0EpAQABARAAAgABClN0YXRpc3RpY3MDAQEA/wEBAQEBAAEBAQAEAAAAAQEBAQEAAQEBAAQAAAABnAAAEgAFR2FtbWEAAAD/AAD/AQAAAgC4AMIAAQEDAZqZmZmZmak/AABmZmZmZmbuPwAABQABAQEAAQEBAA==	Reserved	0
5228.54			1	1_x0001_108_x0001_0_x0001_RiskGammaAlt(5%,3899,50%,5045,95%,6356,RiskName("Average cost per acute separation (QLD)"),RiskStatic(5076))	0	GF1_rK0qDwEAEwDXAAwjACcAOwBoAHwAfQCLAJkAsQDTAM0AKwD//wAAAAAAAAEEAAAAAAYkIywjIzAAAAABJ0F2ZXJhZ2UgY29zdCBwZXIgYWN1dGUgc2VwYXJhdGlvbiAoUUxEKQEAAQEQAAIAAQpTdGF0aXN0aWNzAwEBAP8BAQEBAQABAQEABAAAAAEBAQEBAAEBAQAEAAAAAZ0AABIABUdhbW1hAAAA/wAA/wEAAAIAuQDDAAEBAwGamZmZmZmpPwAAZmZmZmZm7j8AAAUAAQEBAAEBAQA=	Reserved	0
4082.17			1	1_x0001_108_x0001_0_x0001_RiskGammaAlt(5%,3897,50%,4535,95%,5828,RiskName("Average cost per acute separation (NSW)"),RiskStatic(5074))	0	GF1_rK0qDwEAEwDXAAwjACcAOwBoAHwAfQCLAJkAsQDTAM0AKwD//wAAAAAAAAEEAAAAAAYkIywjIzAAAAABJ0F2ZXJhZ2UgY29zdCBwZXIgYWN1dGUgc2VwYXJhdGlvbiAoTlNXKQEAAQEQAAIAAQpTdGF0aXN0aWNzAwEBAP8BAQEBAQABAQEABAAAAAEBAQEBAAEBAQAEAAAAAZ0AABIABUdhbW1hAAAA/wAA/wEAAAIAuQDDAAEBAwGamZmZmZmpPwAAZmZmZmZm7j8AAAUAAQEBAAEBAQA=	Reserved	0
0.316491			1	1_x0001_72_x0001_0_x0001_RiskPert(0.26,0.35,0.43,RiskName("Smoking rate (NT)"),RiskStatic(0.185))	0	GF1_rK0qDwEAEwC+AAwjACcAOQBQAGQAZQBzAIEAmAC6ALQAKwD//wAAAAAAAAEEAAAAAAQwLjAlAAAAARFTbW9raW5nIHJhdGUgKE5UKQEAAQEQAAIAAQpTdGF0aXN0aWNzAwEBAP8BAQEBAQABAQEABAAAAAEBAQEBAAEBAQAEAAAAAYUAABEABFBlcnQAAAD/AAD/AQAAAgCgAKoAAQEDAZqZmZmZmak/AABmZmZmZmbuPwAABQABAQEAAQEBAA==	Reserved	0
0.178153			1	1_x0001_73_x0001_0_x0001_RiskPert(0.14,0.18,0.23,RiskName("Smoking rate (ACT)"),RiskStatic(0.099))	0	GF1_rK0qDwEAEwC/AAwjACcAOQBRAGUAZgB0AIIAmQC7ALUAKwD//wAAAAAAAAEEAAAAAAQwLjAlAAAAARJTbW9raW5nIHJhdGUgKEFDVCkBAAEBEAACAAEKU3RhdGlzdGljcwMBAQD/AQEBAQEAAQEBAAQAAAABAQEBAQABAQEABAAAAAGGAAARAARQZXJ0AAAA/wAA/wEAAAIAoQCrAAEBAwGamZmZmZmpPwAAZmZmZmZm7j8AAAUAAQEBAAEBAQA=	Reserved	0
0.325532			1	1_x0001_73_x0001_0_x0001_RiskPert(0.24,0.32,0.39,RiskName("Smoking rate (TAS)"),RiskStatic(0.169))	0	GF1_rK0qDwEAEwC/AAwjACcAOQBRAGUAZgB0AIIAmQC7ALUAKwD//wAAAAAAAAEEAAAAAAQwLjAlAAAAARJTbW9raW5nIHJhdGUgKFRBUykBAAEBEAACAAEKU3RhdGlzdGljcwMBAQD/AQEBAQEAAQEBAAQAAAABAQEBAQABAQEABAAAAAGGAAARAARQZXJ0AAAA/wAA/wEAAAIAoQCrAAEBAwGamZmZmZmpPwAAZmZmZmZm7j8AAAUAAQEBAAEBAQA=	Reserved	0
0.208762			1	1_x0001_72_x0001_0_x0001_RiskPert(0.16,0.21,0.27,RiskName("Smoking rate (SA)"),RiskStatic(0.114))	0	GF1_rK0qDwEAEwC+AAwjACcAOQBQAGQAZQBzAIEAmAC6ALQAKwD//wAAAAAAAAEEAAAAAAQwLjAlAAAAARFTbW9raW5nIHJhdGUgKFNBKQEAAQEQAAIAAQpTdGF0aXN0aWNzAwEBAP8BAQEBAQABAQEABAAAAAEBAQEBAAEBAQAEAAAAAYUAABEABFBlcnQAAAD/AAD/AQAAAgCgAKoAAQEDAZqZmZmZmak/AABmZmZmZmbuPwAABQABAQEAAQEBAA==	Reserved	0
0.251546			1	1_x0001_72_x0001_0_x0001_RiskPert(0.17,0.23,0.28,RiskName("Smoking rate (WA)"),RiskStatic(0.122))	0	GF1_rK0qDwEAEwC+AAwjACcAOQBQAGQAZQBzAIEAmAC6ALQAKwD//wAAAAAAAAEEAAAAAAQwLjAlAAAAARFTbW9raW5nIHJhdGUgKFdBKQEAAQEQAAIAAQpTdGF0aXN0aWNzAwEBAP8BAQEBAQABAQEABAAAAAEBAQEBAAEBAQAEAAAAAYUAABEABFBlcnQAAAD/AAD/AQAAAgCgAKoAAQEDAZqZmZmZmak/AABmZmZmZmbuPwAABQABAQEAAQEBAA==	Reserved	0
0.286757			1	1_x0001_73_x0001_0_x0001_RiskPert(0.21,0.28,0.35,RiskName("Smoking rate (QLD)"),RiskStatic(0.152))	0	GF1_rK0qDwEAEwC/AAwjACcAOQBRAGUAZgB0AIIAmQC7ALUAKwD//wAAAAAAAAEEAAAAAAQwLjAlAAAAARJTbW9raW5nIHJhdGUgKFFMRCkBAAEBEAACAAEKU3RhdGlzdGljcwMBAQD/AQEBAQEAAQEBAAQAAAABAQEBAQABAQEABAAAAAGGAAARAARQZXJ0AAAA/wAA/wEAAAIAoQCrAAEBAwGamZmZmZmpPwAAZmZmZmZm7j8AAAUAAQEBAAEBAQA=	Reserved	0
0.212166			1	1_x0001_73_x0001_0_x0001_RiskPert(0.17,0.23,0.29,RiskName("Smoking rate (VIC)"),RiskStatic(0.123))	0	GF1_rK0qDwEAEwC/AAwjACcAOQBRAGUAZgB0AIIAmQC7ALUAKwD//wAAAAAAAAEEAAAAAAQwLjAlAAAAARJTbW9raW5nIHJhdGUgKFZJQykBAAEBEAACAAEKU3RhdGlzdGljcwMBAQD/AQEBAQEAAQEBAAQAAAABAQEBAQABAQEABAAAAAGGAAARAARQZXJ0AAAA/wAA/wEAAAIAoQCrAAEBAwGamZmZmZmpPwAAZmZmZmZm7j8AAAUAAQEBAAEBAQA=	Reserved	0
0.264101			1	1_x0001_71_x0001_0_x0001_RiskPert(0.18,0.24,0.3,RiskName("Smoking rate (NSW)"),RiskStatic(0.12))	0	GF1_rK0qDwEAEwC/AAwjACcAOQBRAGUAZgB0AIIAmQC7ALUAKwD//wAAAAAAAAEEAAAAAAQwLjAlAAAAARJTbW9raW5nIHJhdGUgKE5TVykBAAEBEAACAAEKU3RhdGlzdGljcwMBAQD/AQEBAQEAAQEBAAQAAAABAQEBAQABAQEABAAAAAGGAAARAARQZXJ0AAAA/wAA/wEAAAIAoQCrAAEBAwGamZmZmZmpPwAAZmZmZmZm7j8AAAUAAQEBAAEBAQA=	Reserved	0
13103.7			1	1_x0001_45_x0001_0_x0001_RiskPert(12252,13613,14974,RiskStatic(13613))	0	GF1_rK0qDwEAEwDWAAwjACcAOgBoAHwAfQCLAJkAsADSAMwAKwD//wAAAAAAAAEEAAAAAAUjLCMjMAAAAAEoTm9ydGhlcm4gVGVycml0b3J5IC8gU3VyZ2ljYWwgcHJvY2VkdXJlcwEAAQEQAAIAAQpTdGF0aXN0aWNzAwEBAP8BAQEBAQABAQEABAAAAAEBAQEBAAEBAQAEAAAAAZ0AABEABFBlcnQAAAD/AAD/AQAAAgC4AMIAAQEDAZqZmZmZmak/AABmZmZmZmbuPwAABQABAQEAAQEBAA==	Reserved	0
21857.1			1	1_x0001_83_x0001_0_x0001_RiskPert(19732,21924,24116,RiskName("Surgical procedures (ACT)"),RiskStatic(21924))	0	GF1_rK0qDwEAEwDHAAwjACcAOgBZAG0AbgB8AIoAoQDDAL0AKwD//wAAAAAAAAEEAAAAAAUjLCMjMAAAAAEZU3VyZ2ljYWwgcHJvY2VkdXJlcyAoQUNUKQEAAQEQAAIAAQpTdGF0aXN0aWNzAwEBAP8BAQEBAQABAQEABAAAAAEBAQEBAAEBAQAEAAAAAY4AABEABFBlcnQAAAD/AAD/AQAAAgCpALMAAQEDAZqZmZmZmak/AABmZmZmZmbuPwAABQABAQEAAQEBAA==	Reserved	0
24838.7			1	1_x0001_83_x0001_0_x0001_RiskPert(23132,25702,28272,RiskName("Surgical procedures (TAS)"),RiskStatic(25702))	0	GF1_rK0qDwEAEwDHAAwjACcAOgBZAG0AbgB8AIoAoQDDAL0AKwD//wAAAAAAAAEEAAAAAAUjLCMjMAAAAAEZU3VyZ2ljYWwgcHJvY2VkdXJlcyAoVEFTKQEAAQEQAAIAAQpTdGF0aXN0aWNzAwEBAP8BAQEBAQABAQEABAAAAAEBAQEBAAEBAQAEAAAAAY4AABEABFBlcnQAAAD/AAD/AQAAAgCpALMAAQEDAZqZmZmZmak/AABmZmZmZmbuPwAABQABAQEAAQEBAA==	Reserved	0
83836			1	1_x0001_82_x0001_0_x0001_RiskPert(77919,86577,95235,RiskName("Surgical procedures (SA)"),RiskStatic(86577))	0	GF1_rK0qDwEAEwDGAAwjACcAOgBYAGwAbQB7AIkAoADCALwAKwD//wAAAAAAAAEEAAAAAAUjLCMjMAAAAAEYU3VyZ2ljYWwgcHJvY2VkdXJlcyAoU0EpAQABARAAAgABClN0YXRpc3RpY3MDAQEA/wEBAQEBAAEBAQAEAAAAAQEBAQEAAQEBAAQAAAABjQAAEQAEUGVydAAAAP8AAP8BAAACAKgAsgABAQMBmpmZmZmZqT8AAGZmZmZmZu4/AAAFAAEBAQABAQEA	Reserved	0
121958			1	1_x0001_86_x0001_0_x0001_RiskPert(107960,119955,131951,RiskName("Surgical procedures (WA)"),RiskStatic(119955))	0	GF1_rK0qDwEAEwDGAAwjACcAOgBYAGwAbQB7AIkAoADCALwAKwD//wAAAAAAAAEEAAAAAAUjLCMjMAAAAAEYU3VyZ2ljYWwgcHJvY2VkdXJlcyAoV0EpAQABARAAAgABClN0YXRpc3RpY3MDAQEA/wEBAQEBAAEBAQAEAAAAAQEBAQEAAQEBAAQAAAABjQAAEQAEUGVydAAAAP8AAP8BAAACAKgAsgABAQMBmpmZmZmZqT8AAGZmZmZmZu4/AAAFAAEBAQABAQEA	Reserved	0
196391			1	1_x0001_87_x0001_0_x0001_RiskPert(184419,204910,225401,RiskName("Surgical procedures (QLD)"),RiskStatic(204910))	0	GF1_rK0qDwEAEwDHAAwjACcAOgBZAG0AbgB8AIoAoQDDAL0AKwD//wAAAAAAAAEEAAAAAAUjLCMjMAAAAAEZU3VyZ2ljYWwgcHJvY2VkdXJlcyAoUUxEKQEAAQEQAAIAAQpTdGF0aXN0aWNzAwEBAP8BAQEBAQABAQEABAAAAAEBAQEBAAEBAQAEAAAAAY4AABEABFBlcnQAAAD/AAD/AQAAAgCpALMAAQEDAZqZmZmZmak/AABmZmZmZmbuPwAABQABAQEAAQEBAA==	Reserved	0
297704			1	1_x0001_92_x0001_0_x0001_RiskPert(286871,318746,350621,RiskName("Surgical procedures (Victoria)"),RiskStatic(318746))	0	GF1_rK0qDwEAEwDMAAwjACcAOgBeAHIAcwCBAI8ApgDIAMIAKwD//wAAAAAAAAEEAAAAAAUjLCMjMAAAAAEeU3VyZ2ljYWwgcHJvY2VkdXJlcyAoVmljdG9yaWEpAQABARAAAgABClN0YXRpc3RpY3MDAQEA/wEBAQEBAAEBAQAEAAAAAQEBAQEAAQEBAAQAAAABkwAAEQAEUGVydAAAAP8AAP8BAAACAK4AuAABAQMBmpmZmZmZqT8AAGZmZmZmZu4/AAAFAAEBAQABAQEA	Reserved	0
327167			1	1_x0001_87_x0001_0_x0001_RiskPert(302532,336147,369762,RiskName("Surgical procedures (NSW)"),RiskStatic(336147))	0	GF1_rK0qDwEAEwDHAAwjACcAOgBZAG0AbgB8AIoAoQDDAL0AKwD//wAAAAAAAAEEAAAAAAUjLCMjMAAAAAEZU3VyZ2ljYWwgcHJvY2VkdXJlcyAoTlNXKQEAAQEQAAIAAQpTdGF0aXN0aWNzAwEBAP8BAQEBAQABAQEABAAAAAEBAQEBAAEBAQAEAAAAAY4AABEABFBlcnQAAAD/AAD/AQAAAgCpALMAAQEDAZqZmZmZmak/AABmZmZmZmbuPwAABQABAQEAAQEBAA==	Reserved	0

## Sheet: Base case calcs
		Australia	Victoria	NSW	QLD	WA	SA	TAS	ACT	NT
	Number of surgical site infections (SSIs)
	Total number of surgical procedures in public hospitals, 2016-17	1.05681e+06	297704	327167	196391	121958	83836	24838.7	21857.1	13103.7
	Smoking rate in surgical patients	0.248617	0.212166	0.264101	0.286757	0.251546	0.208762	0.325532	0.178153	0.316491
	Surgical site infection rate, smokers (S) & non-smokers (NS)	0.0405105	0.0373898	0.0261603	0.0419846	0.0358817	0.030829	0.0330344	0.0395246	0.0353888
	Total number of smokers having a surgical procedure in public hospitals	262741	63162.6	86405.1	56316.6	30678	17501.8	8085.78	3893.92	4147.22
	Total number of non-smokers having a surgical procedure in public hospitals	794069	234542	240762	140075	91279.9	66334.2	16752.9	17963.2	8956.52
	Total number of people having a surgical procedure in public hospitals & SSI (S+NS)	42811.9	11131.1	8558.8	8245.4	4376.06	2584.58	820.53	863.895	463.726
	Total number of people having a surgical procedure in public hospitals & no SSI (S+NS)	1.014e+06	286573	318608	188146	117582	81251.4	24018.1	20993.2	12640
	Total number of smokers having a surgical procedure in public hospitals & SSI	15205.7	3713.76	3360.81	3597.94	1644.7	891.611	364.759	232.652	210.89
	Total number of non-smokers having a surgical procedure in public hospitals & SSI	27606.2	7417.35	5197.98	4647.46	2731.36	1692.97	455.771	631.243	252.836
	Hospital bed-days (HBDs)
	Excess bed-days associated with SSIs	1.5115	3.28091	1.59353	3.00122	2.88732	2.08236	1.49208	4.45005	2.58696
	Total excess bed-days for smokers having a surgical procedure in public hospitals & SSIs	22983.3	12184.5	5355.56	10798.2	4748.78	1856.66	544.251	1035.31	545.564
	Total excess bed-days for non-smokers having a surgical procedure in public hospitals & SSIs	41726.7	11211.3	17054.1	7405.87	8197.41	4888.13	949.08	941.867	1125.13
	Total excess bed-days for people having a surgical procedure in public hospital & SSIs	64710	23395.8	22409.7	18204.1	12946.2	6744.79	1493.33	1977.18	1670.7
	Hospital bed-day costs
	Average cost per acute separation (2016-17)	4227.56	3613.08	4082.17	5228.54	5467.29	5400.78	6319.46	8118.23	2801.18
	Average length of stay for admitted acute patients (2016-17)	2.22202	2.87276	3.22411	2.25548	2.55577	3.05571	2.47404	2.8875	1.9765
	Average cost per bed-day (2016-17)	1902.57	1257.7	1266.14	2318.15	2139.2	1767.44	2554.31	2811.51	1417.24
	Average excess cost per SSI (2016-17)	2875.73	4126.41	2017.63	6957.28	6176.54	3680.45	3811.24	12511.4	3666.35
	Average total excess inpatient cost associated with smokers who experience a SSI	4.37275e+07	1.53245e+07	6.78088e+06	2.50319e+07	1.01586e+07	3.28153e+06	1.39018e+06	2.9108e+06	773197
	Average total excess inpatient cost associated with non-smokers who experience a SSI	7.93881e+07	1.41005e+07	2.15929e+07	1.71679e+07	1.75359e+07	8.63946e+06	2.42424e+06	2.64807e+06	1.59458e+06
	Average total excess inpatient cost associated with SSIs	1.23116e+08	2.9425e+07	2.83738e+07	4.21998e+07	2.76945e+07	1.1921e+07	3.81443e+06	5.55887e+06	2.36778e+06
	Reduce the smoking rate to 10%
	Potential impact fraction	0.0847732	0.0604312	0.0733148	0.0897389	0.0699393	0.0653888	0.076777	0.0387698	0.0869848
	Number of SSIs prevented	3629.31	672.667	627.487	739.933	306.058	169.002	62.9978	33.493	40.3371
	Number of excess HBDs prevented	5485.68	2206.96	999.919	2220.71	883.687	351.925	93.9979	149.046	104.35
	Cost savings	1.04369e+07	2.7757e+06	1.26604e+06	5.14792e+06	1.89038e+06	622005	240100	419044	147890
	Reduce the smoking rate to 5%
	Potential impact fraction	0.113294	0.0873696	0.0956531	0.113765	0.0930146	0.0954493	0.0937983	0.0635734	0.107075
	Number of SSIs prevented	4850.33	972.521	818.676	938.034	407.037	246.696	76.9643	54.9208	49.6532
	Number of excess HBDs prevented	7331.25	3190.75	1304.58	2815.25	1175.25	513.711	114.837	244.4	128.451
	Cost savings	1.39482e+07	4.01302e+06	1.65178e+06	6.52616e+06	2.51408e+06	907952	293329	687134	182046

## Sheet: Odds ratios (OR)
	Reverse engineer the odds ratio (https://paulinepi.com/2017/07/reverse-engineering-contingency-2x2-table-from-odds-ratio-or/)
	Australia						NSW						VIC
		SSI	No SSI	Total	Incidence rate			SSI	No SSI	Total	Incidence rate			SSI	No SSI	Total	Incidence rate
	S	15205.7	247536	262741	0.0578733		S	3360.81	83044.3	86405.1	0.038896		S	3713.76	59448.9	63162.6	0.0587968
	NS	27606.2	766463	794069	0.0347655		NS	5197.98	235564	240762	0.0215897		NS	7417.35	227124	234542	0.0316249
		42811.9	1.014e+06	1.05681e+06				8558.8	318608	327167				11131.1	286573	297704
	OR for SSI	1.7055					OR for SSI	1.83404					OR for SSI	1.91287
	QLD						WA						SA
		SSI	No SSI	Total	Incidence rate			SSI	No SSI	Total	Incidence rate			SSI	No SSI	Total	Incidence rate
	S	3597.94	52718.6	56316.6	0.0638878		S	1644.7	29033.3	30678	0.0536119		S	891.611	16610.2	17501.8	0.0509441
	NS	4647.46	135427	140075	0.0331784		NS	2731.36	88548.5	91279.9	0.0299229		NS	1692.97	64641.2	66334.2	0.0255218
		8245.4	188146	196391				4376.06	117582	121958				2584.58	81251.4	83836
	OR for SSI	1.98875					OR for SSI	1.83652					OR for SSI	2.04957
	TAS						ACT						NT
		SSI	No SSI	Total	Incidence rate			SSI	No SSI	Total	Incidence rate			SSI	No SSI	Total	Incidence rate
	S	364.759	7721.02	8085.78	0.0451112		S	232.652	3661.27	3893.92	0.0597475		S	210.89	3936.32	4147.22	0.050851
	NS	455.771	16297.1	16752.9	0.0272055		NS	631.243	17332	17963.2	0.0351409		NS	252.836	8703.68	8956.52	0.0282292
		820.53	24018.1	24838.7				863.895	20993.2	21857.1				463.726	12640	13103.7
	OR for SSI	1.68926					OR for SSI	1.74472					OR for SSI	1.84429
	SSI = surgical site infection		S = smoker
	OR = odds ratio		NS = non-smoker

## Sheet: Potential impact fraction calcs
	Australia		Smoker	Non smoker	Totals			Zapata-Diomedi B, Barendregt JJ, Veerman JL. Population attributable fraction: names, types and issues with incorrect interpretation of relative risks. British Journal of Sports Medicine. 2018;52(4):212-3
	0.248617	SSI	15205.7	27606.2	42811.9
	0	No SSI	247536	766463	1.014e+06
			262741	794069	1.05681e+06
					Total number of people having surgery (at risk population)						p	Prevalence of smoking
	p	0.248617									p*	Counterfactual prevalence
	p*	0									RR	Risk of SSI in smokers cf non-smokers
	p-p*	0.248617
	RR	1.66467									SSI = surgical site infection
	RR-1	0.664673
	p(RR-1)	0.165249
	Potential impact fraction	0.141815	0.141815	i.e. population attributable fraction
	Australia		Smoker	Non smoker	Totals			Australia		Smoker	Non smoker	Totals
	0.248617	SSI	15205.7	27606.2	42811.9			0.248617	SSI	15205.7	27606.2	42811.9
	0.1	No SSI	247536	766463	1.014e+06			0.05	No SSI	247536	766463	1.014e+06
			262741	794069	1.05681e+06					262741	794069	1.05681e+06
	p	0.248617						p	0.248617
	p*	0.1						p*	0.05
	p-p*	0.148617						p-p*	0.198617
	RR	1.66467						RR	1.66467
	RR-1	0.664673						RR-1	0.664673
	p(RR-1)	0.165249						p(RR-1)	0.165249
	Potential impact fraction	0.0847732	0.0847732					Potential impact fraction	0.113294	0.113294

## Sheet: StatesTerritoriesPIF_10%
	NSW		Smoker	Non smoker	Totals			VIC		Smoker	Non smoker	Totals			QLD		Smoker	Non smoker	Totals
	0.264101	SSI	3360.81	83044.3	86405.1			0.212166	SSI	3713.76	59448.9	63162.6			0.286757	SSI	3597.94	52718.6	56316.6
	0.1	No SSI	5197.98	235564	240762			0.1	No SSI	7417.35	227124	234542			0.1	No SSI	4647.46	135427	140075			SSI = surgical site infection
			8558.8	318608	327167					11131.1	286573	297704					8245.4	188146	196391
	p	0.264101						p	0.212166						p	0.286757						p	Prevalence of smoking
	p*	0.1						p*	0.1						p*	0.1						p*	Counterfactual prevalence
	p-p*	0.164101						p-p*	0.112166						p-p*	0.186757						RR	Risk of SSI in smokers cf non-smokers
	RR	1.50653						RR	1.6083						RR	1.5573
	RR-1	0.506533						RR-1	0.608301						RR-1	0.557302
	p(RR-1)	0.133776						p(RR-1)	0.129061						p(RR-1)	0.15981
	PIF	0.0733148	0.0733148					PIF	0.0604312	0.0604312					PIF	0.0897389	0.0897389
	WA		Smoker	Non smoker	Totals			SA		Smoker	Non smoker	Totals			TAS		Smoker	Non smoker	Totals
	0.251546	SSI	1644.7	29033.3	30678			0.208762	SSI	891.611	16610.2	17501.8			0.325532	SSI	364.759	7721.02	8085.78
	0.1	No SSI	2731.36	88548.5	91279.9			0.1	No SSI	1692.97	64641.2	66334.2			0.1	No SSI	455.771	16297.1	16752.9
			4376.06	117582	121958					2584.58	81251.4	83836					820.53	24018.1	24838.7
	p	0.251546						p	0.208762						p	0.325532
	p*	0.1						p*	0.1						p*	0.1
	p-p*	0.151546						p-p*	0.108762						p-p*	0.225532
	RR	1.52212						RR	1.6875						RR	1.38285
	RR-1	0.522119						RR-1	0.687497						RR-1	0.382854
	p(RR-1)	0.131337						p(RR-1)	0.143523						p(RR-1)	0.124631
	PIF	0.0699393	0.0699393					PIF	0.0653888	0.0653888					PIF	0.076777	0.076777
	ACT		Smoker	Non smoker	Totals			NT		Smoker	Non smoker	Totals
	0.178153	SSI	232.652	3661.27	3893.92			0.316491	SSI	210.89	3936.32	4147.22
	0.1	No SSI	631.243	17332	17963.2			0.1	No SSI	252.836	8703.68	8956.52
			863.895	20993.2	21857.1					463.726	12640	13103.7
	p	0.178153						p	0.316491
	p*	0.1						p*	0.1
	p-p*	0.0781534						p-p*	0.216491
	RR	1.54416						RR	1.46033
	RR-1	0.544165						RR-1	0.460332
	p(RR-1)	0.0969448						p(RR-1)	0.145691
	PIF	0.0387698	0.0387698					PIF	0.0869848	0.0869848

## Sheet: StatesTerritoriesPIF_5%
	NSW		Smoker	Non smoker	Totals			VIC		Smoker	Non smoker	Totals			QLD		Smoker	Non smoker	Totals
	0.264101	SSI	3360.81	83044.3	86405.1			0.212166	SSI	3713.76	59448.9	63162.6			0.286757	SSI	3597.94	52718.6	56316.6
	0.05	No SSI	5197.98	235564	240762			0.05	No SSI	7417.35	227124	234542			0.05	No SSI	4647.46	135427	140075			SSI = surgical site infection
			8558.8	318608	327167					11131.1	286573	297704					8245.4	188146	196391
	p	0.264101						p	0.212166						p	0.286757						p	Prevalence of smoking
	p*	0.05						p*	0.05						p*	0.05						p*	Counterfactual prevalence
	p-p*	0.214101						p-p*	0.162166						p-p*	0.236757						RR	Risk of SSI in smokers cf non-smokers
	RR	1.50653						RR	1.6083						RR	1.5573
	RR-1	0.506533						RR-1	0.608301						RR-1	0.557302
	p(RR-1)	0.133776						p(RR-1)	0.129061						p(RR-1)	0.15981
	PIF	0.0956531	0.0956531					PIF	0.0873696	0.0873696					PIF	0.113765	0.113765
	WA		Smoker	Non smoker	Totals			SA		Smoker	Non smoker	Totals			TAS		Smoker	Non smoker	Totals
	0.251546	SSI	1644.7	29033.3	30678			0.208762	SSI	891.611	16610.2	17501.8			0.325532	SSI	364.759	7721.02	8085.78
	0.05	No SSI	2731.36	88548.5	91279.9			0.05	No SSI	1692.97	64641.2	66334.2			0.05	No SSI	455.771	16297.1	16752.9
			4376.06	117582	121958					2584.58	81251.4	83836					820.53	24018.1	24838.7
	p	0.251546						p	0.208762						p	0.325532
	p*	0.05						p*	0.05						p*	0.05
	p-p*	0.201546						p-p*	0.158762						p-p*	0.275532
	RR	1.52212						RR	1.6875						RR	1.38285
	RR-1	0.522119						RR-1	0.687497						RR-1	0.382854
	p(RR-1)	0.131337						p(RR-1)	0.143523						p(RR-1)	0.124631
	PIF	0.0930146	0.0930146					PIF	0.0954493	0.0954493					PIF	0.0937983	0.0937983
	ACT		Smoker	Non smoker	Totals			NT		Smoker	Non smoker	Totals
	0.178153	SSI	232.652	3661.27	3893.92			0.316491	SSI	210.89	3936.32	4147.22
	0.05	No SSI	631.243	17332	17963.2			0.05	No SSI	252.836	8703.68	8956.52
			863.895	20993.2	21857.1					463.726	12640	13103.7
	p	0.178153						p	0.316491
	p*	0.05						p*	0.05
	p-p*	0.128153						p-p*	0.266491
	RR	1.54416						RR	1.46033
	RR-1	0.544165						RR-1	0.460332
	p(RR-1)	0.0969448						p(RR-1)	0.145691
	PIF	0.0635734	0.0635734					PIF	0.107075	0.107075
